# Supplementary material for: A Distinct Hibiscus sabdariffa Extract Prevents Iron Neurotoxicity, a Driver of Multiple Sclerosis Pathology
Source: Cells. 2022 Jan 27;11(3):440. doi: 10.3390/cells11030440 (PMC8834068; doi:10.3390/cells11030440)
Supplement: Supplementary file 1 [file cells-11-00440-s001.zip]

Archive with 1 entries (1 files):
- cells-1536422-supplementary.pptx
